# Supplementary material for: Evaluation of a Probability-Based Predictive Tool on Pathologist Agreement Using Urinary Bladder as a Pilot Tissue
Source: Vet Sci. 2022 Jul 18;9(7):367. doi: 10.3390/vetsci9070367 (PMC9323256; doi:10.3390/vetsci9070367)
Supplement: Supplementary file 1 [file vetsci-09-00367-s001.zip]

Archive with 1 entries (1 files):
- vetsci-1801234-supplementary.pdf
